# Supplementary material for: Seismic performance of base-isolated structures for swimming pool reactors under different foundation conditions
Source: PLoS One. 2024 Oct 18;19(10):e0311216. doi: 10.1371/journal.pone.0311216 (PMC11488743; doi:10.1371/journal.pone.0311216)
Supplement: S1 File — (ZIP) [file pone.0311216.s001.zip]

Archive with 2 entries (2 files):
- S1_File/Software for Power Calculation and Result Presentation.F
- S1_File/Viscoelastic Boundary Element and Equivalent Loading Calculation Program.F
