# Supplementary material for: Seismic performance of base-isolated structures for swimming pool reactors under different foundation conditions
Source: PLoS One. 2024 Oct 18;19(10):e0311216. doi: 10.1371/journal.pone.0311216 (PMC11488743; doi:10.1371/journal.pone.0311216)
Supplement: S1 File — (ZIP) [file pone.0311216.s001.zip › S1_File/Software for Power Calculation and Result Presentation.F]

*deck,user01       USERDISTRIB                                          ANSYS,INC
      FUNCTION  user01()
c *** primary function:    user routine number  01 
      USE DFPORT 
      include "parameter.inc"
      character*256 cDirName
      character*50 FiNam,DbNam,elem_soil,K_OUTB,SHUCHU_ELEM,SHUCHU_NODE
      integer I,J,K,N, F_BDC,NDIR_VERT,wave_s,NNG,Fig,IT,NelId,IE
	REAL*8  rate,F1,F2, AT, AN, Delt,ApWav,w1,w2,pi,Waves(Nwaves,9), 
     &        alpha, beta
	REAL*8  xloc1,xloc2,yloc1,yloc2,zloc1,zloc2, CdX_F, CdX_S,
     &        CdY_F,CdY_S,CdZ_F,CdZ_S
      INTEGER fdim      
	COMMON/VSpara1/Waves
      COMMON/PARA_WAVE/NNG,NDIR_VERT,IT,NelId,IE,Fig,F_BDC
	COMMON/VSpara3/Delt,AT,AN 
	COMMON/VSpara2/xloc1,xloc2,yloc1,yloc2,zloc1,zloc2,CdX_F,
     &      CdX_S,CdY_F,CdY_S,CdZ_F,CdZ_S,fdim
      
c --- B E G I N   E X E C U T A B L E  C O D I N G
      cDirName='D:\\vs_boundary\' 
      i = System("Md "//Trim( cDirName ) )

C --- Creat the useful files for transfer datas
      OPEN(11,FILE='D:\vs_boundary\debug.op',STATUS='REPLACE')

C --- Read the coordinate of wave source and modified parameters
      OPEN(10,FILE='VsPara.par',STATUS='OLD',POSITION="REWIND")
	    READ(10,*) 
	    READ(10,*) 
	    READ(10,*) FiNam                !the name of project
 	    READ(10,*) 
	    READ(10,*) DbNam                !the name of .db file
 	    READ(10,*)           
	    READ(10,*) elem_soil            !the cm name of soil Profile
 	    READ(10,*) 
	    READ(10,*) K_OUTB               !the component name of MESH200 elements 
	    READ(10,*) 
	    READ(10,*) SHUCHU_ELEM          !the component name of output elements(±ØÐë°üÀ¨ÉÏ²¿ËùÓÐ½á¹¹)
	    READ(10,*) 
	    READ(10,*) SHUCHU_NODE          !the component name of output nodes(ÓëSHUCHU_ELEMÏà¶ÔÓ¦)
	    READ(10,*) 
	    READ(10,*) F_BDC,Fig            !the type of boundary condition:=¡°1¡± for VS; =¡°0¡± for vb 
	    READ(10,*) 
	    READ(10,*) rate,F1,F2,AT,AN     !»ùÆµ,¸ß½×ÆµÂÊ,ÇÐÏò¸Õ¶ÈÏµÊý,·¨Ïò¸Õ¶ÈÏµÊý
	    READ(10,*) 
 	    READ(10,*) NDIR_VERT            !Ä£ÐÍ¸ß³Ì·½Ïò:1´ú±íÑØXÖá£¬2´ú±íÑØYÖá£¬3´ú±íÑØZÖá
 	    READ(10,*) 
 	    READ(10,*) wave_s               !µØÕð¶¯À´Ô´:¡°0¡± for free filed;¡°1¡± for base; 
	    READ(10,*) 
	    READ(10,*) ApWav                !µØÕð¶¯·ùÖµÏµÊý
	    READ(10,*)          
          READ(10,*) xloc1,xloc2,yloc1,yloc2,zloc1,zloc2          
	    READ(10,*)    
          READ(10,*) CdX_F,CdY_F,CdZ_F,CdX_S,CdY_S,CdZ_S          
	    READ(10,*)            
          READ(10,*) fdim                 !¼ÆËãÎ¬Êý      
          
          pi    = 3.14159265d0
          w1    = 2.0D0*pi*F1
          w2    = 2.0D0*pi*F2
          alpha = 2.0D0*rate*w1*w2/(w1+w2)
          beta  = 2.0D0*rate/(w1+w2)
          IE = 0
          NelId  = 0
	    IT = 0          
C--->>>>>>>>>>>>>>>>DEBUG>>>>>>>>>>>>>>>>>DEBUG>>>>>>>>>>>>>>>>>>>> 
c	    write(11,*) '****************²ÎÊýÊäÈëÑéÖ¤***************'
c	    write(11,*) 'FiNam=',FiNam
c	    write(11,*) 'DbNam=',DbNam
c	    write(11,*) 'K_OUTB=',K_OUTB
c	    write(11,*) 'SHUCHU_ELEM=',SHUCHU_ELEM
c	    write(11,*) 'SHUCHU_NODE=',SHUCHU_NODE
c	    write(11,*) 'F_BDC=',F_BDC
c	    write(11,*) 'F1=',F1
c	    write(11,*) 'F2=',F2
c	    write(11,*) 'AT=',AT
c	    write(11,*) 'AN=',AN
c	    write(11,*) 'NDIR_VERT=',NDIR_VERT
c	    write(11,*) 'wave_s=',wave_s
c	    write(11,*) 'ApWav=',ApWav
C--->>>>>>>>>>>>>>>>DEBUG>>>>>>>>>>>>>>>>>DEBUG>>>>>>>>>>>>>>>>>>>> 
c --- inputting seismic waves
	OPEN(5,FILE='Eqwaves.dat',STATUS='OLD',POSITION="REWIND")
          Waves  = 0.0D0
          READ(5,*) NNG, Delt     !µØÕð²¨²½Êý£¬Ê±¼ä¼ä¸ô

          DO I = 1, NNG
             READ(5,*) (Waves(I,J), J= 1, 3*3)
	    ENDDO 
          Waves = Waves * ApWav
          
C--->>>>>>>>>>>>>>>>DEBUG>>>>>>>>>>>>>>>>>DEBUG>>>>>>>>>>>>>>>>>>>> 
	    write(11,*) '****************²ÎÊýÊäÈëÑéÖ¤-µØÕð²¨***************'
          DO I = 1, NNG
	       write(11,101) (Waves(I,J), J= 1, 3*3)
          ENDDO      
101   format(9e20.5)
C--->>>>>>>>>>>>>>>>DEBUG>>>>>>>>>>>>>>>>>DEBUG>>>>>>>>>>>>>>>>>>>>

C --- ================================================
c --- create the .mac file 
      OPEN(1,FILE='C:\Program Files\ANSYS Inc\v150\ansys\apdl\K_vspar
     &.MAC',STATUS = 'REPLACE')	
      write(1,*)"!!!!!----the fixed parameter                    "
      WRITE(1,*) '/filename,',FiNam
      WRITE(1,*) 'Resume,',DbNam,',db'
      WRITE(1,*) '/prep7                                         ' 
      WRITE(1,*) 'numcmp,all                                     '
      write(1,*) 'nt   =', NNG
      write(1,*) 'DELT =', Delt          
      WRITE(1,*) "elem_soil    ='",  elem_soil  ,"'"  
      WRITE(1,*) "FiNam        ='",  FiNam  ,"'"  	
      WRITE(1,*) "K_OUTB       ='",  K_OUTB  ,"'"
      WRITE(1,*) "SHUCHU_ELEM  ='",  SHUCHU_ELEM  ,"'"                  
      WRITE(1,*) "SHUCHU_NODE  ='",  SHUCHU_NODE  ,"'"
      WRITE(1,*) 'F_BDC        =' ,  F_BDC                             
      WRITE(1,*) 'NDIR_VERT    =' ,  NDIR_VERT                
      WRITE(1,*) 'alpha    =' ,  alpha   
      WRITE(1,*) 'beta    =' ,  beta         
      WRITE(1,*) '                                               '
c      WRITE(1,*) 'CMSEL,S, elem_soil                             '
c      WRITE(1,*) 'ALLSEL,BELOW,ELEM                              '
c      WRITE(1,*) '*GET,xloc1,NODE,0,MXLOC,X                      '
c      WRITE(1,*) '*GET,xloc2,NODE,0,MNLOC,X                      '
c      WRITE(1,*) '*GET,yloc1,NODE,0,MXLOC,Y                      '
c      WRITE(1,*) '*GET,yloc2,NODE,0,MNLOC,Y                      '
c      WRITE(1,*) '*GET,zloc1,NODE,0,MXLOC,Z                      '
c      WRITE(1,*) '*GET,zloc2,NODE,0,MNLOC,Z                      '
c      WRITE(1,*) '                                               '
c      WRITE(1,*) '*IF,NDIR_VERT,EQ,1,THEN                        '
c      WRITE(1,*) '    CMSEL,S,K_OUTB                          '
c      WRITE(1,*) '    ALLSEL,BELOW,ELEM                          '
c      WRITE(1,*) '    NSEL,R,LOC,X,xloc1                         '
c      WRITE(1,*) '    *GET,NdNum1,node,0,count                   '
c      WRITE(1,*) '    CMSEL,S,K_OUTB                          '
c      WRITE(1,*) '    ALLSEL,BELOW,ELEM                          '
c      WRITE(1,*) '    NSEL,R,LOC,X,xloc2                         '
c      WRITE(1,*) '    *GET,NdNum2,node,0,count                   '
c      WRITE(1,*) '    *if,NdNum1,gt,NdNum2,then                  '
c      WRITE(1,*) '        CdX_F = xloc2                          '
c      WRITE(1,*) '        CdY_F = (yloc1+yloc2)/2                '
c      WRITE(1,*) '        CdZ_F = (zloc1+zloc2)/2                '
c      WRITE(1,*) '        CdX_S = xloc1                          '
c      WRITE(1,*) '        CdY_S = (yloc1+yloc2)/2                '
c      WRITE(1,*) '        CdZ_S = (zloc1+zloc2)/2                '
c      WRITE(1,*) '    *else                                      '
c      WRITE(1,*) '        CdX_F = xloc1                          '
c      WRITE(1,*) '        CdY_F = (yloc1+yloc2)/2                '
c      WRITE(1,*) '        CdZ_F = (zloc1+zloc2)/2                '
c      WRITE(1,*) '        CdX_S = xloc2                          '
c      WRITE(1,*) '        CdY_S = (yloc1+yloc2)/2                '
c      WRITE(1,*) '        CdZ_S = (zloc1+zloc2)/2                '
c      WRITE(1,*) '    *endif                                     '
c      WRITE(1,*) '*ELSEIF,NDIR_VERT,EQ,2,THEN                    '
c      WRITE(1,*) '    CMSEL,S, K_OUTB                         '
c      WRITE(1,*) '    ALLSEL,BELOW,ELEM                          '
c      WRITE(1,*) '    NSEL,R,LOC,y,yloc1                         '
c      WRITE(1,*) '    *GET,NdNum1,node,0,count                   '
c      WRITE(1,*) '    CMSEL,S, K_OUTB                         '
c      WRITE(1,*) '    ALLSEL,BELOW,ELEM                          '
c      WRITE(1,*) '    NSEL,R,LOC,y,yloc2                         '
c      WRITE(1,*) '    *GET,NdNum2,node,0,count                   '
c      WRITE(1,*) '    *if,NdNum1,gt,NdNum2,then                  '
c      WRITE(1,*) '        CdX_F = (xloc1+xloc2)/2                '
c      WRITE(1,*) '        CdY_F = yloc2                          '
c      WRITE(1,*) '        CdZ_F = (zloc1+zloc2)/2                '
c      WRITE(1,*) '        CdX_S = (xloc1+xloc2)/2                '
c      WRITE(1,*) '        CdY_S = yloc1                          '
c      WRITE(1,*) '        CdZ_S = (zloc1+zloc2)/2                '
c      WRITE(1,*) '    *else                                      '
c      WRITE(1,*) '        CdX_F = (xloc1+xloc2)/2                '
c      WRITE(1,*) '        CdY_F = yloc1                          '
c      WRITE(1,*) '        CdZ_F = (zloc1+zloc2)/2                '
c      WRITE(1,*) '        CdX_S = (xloc1+xloc2)/2                '
c      WRITE(1,*) '        CdY_S = yloc2                          '
c      WRITE(1,*) '        CdZ_S = (zloc1+zloc2)/2                '
c      WRITE(1,*) '    *endif                                     '
c      WRITE(1,*) '*ELSE                                          '
c      WRITE(1,*) '    CMSEL,S, K_OUTB                         '
c      WRITE(1,*) '    ALLSEL,BELOW,ELEM                          '
c      WRITE(1,*) '    NSEL,R,LOC,z,zloc1                         '
c      WRITE(1,*) '    *GET,NdNum1,node,0,count                   '
c      WRITE(1,*) '    CMSEL,S, K_OUTB                         '
c      WRITE(1,*) '    ALLSEL,BELOW,ELEM                          '
c      WRITE(1,*) '    NSEL,R,LOC,z,zloc2                         '
c      WRITE(1,*) '    *GET,NdNum2,node,0,count                   '
c      WRITE(1,*) '    *if,NdNum1,gt,NdNum2,then                  '
c      WRITE(1,*) '        CdX_F = (xloc1+xloc2)/2                '
c      WRITE(1,*) '        CdY_F = (yloc1+yloc2)/2                '
c      WRITE(1,*) '        CdZ_F = zloc2                          '
c      WRITE(1,*) '        CdX_S = (xloc1+xloc2)/2                '
c      WRITE(1,*) '        CdY_S = (yloc1+yloc2)/2                '
c      WRITE(1,*) '        CdZ_S = zloc1                          '
c      WRITE(1,*) '    *else                                      '
c      WRITE(1,*) '        CdX_F = (xloc1+xloc2)/2                '
c      WRITE(1,*) '        CdY_F = (yloc1+yloc2)/2                '
c      WRITE(1,*) '        CdZ_F = zloc1                          '
c      WRITE(1,*) '        CdX_S = (xloc1+xloc2)/2                '
c      WRITE(1,*) '        CdY_S = (yloc1+yloc2)/2                '
c      WRITE(1,*) '        CdZ_S = zloc2                          '
c      WRITE(1,*) '    *endif                                     '
c      WRITE(1,*) '*ENDIF                                         '
c      WRITE(1,*) "*CFOPEN,'D:\vs_boundary\Vs_Loc','par',,         "
c      WRITE(1,*) '  *vwrite,xloc1,xloc2,yloc1,yloc2,zloc1,zloc2  '
c      WRITE(1,*) '  (6e20.8)                                     '
c      WRITE(1,*) '  *vwrite,CdX_F,CdY_F,CdZ_F,CdX_S,CdY_S,CdZ_S  '
c      WRITE(1,*) '  (6e20.8)                                     '
c      WRITE(1,*) '*cfclose                                       '
c      WRITE(1,*) 'allsel                                         '
c      WRITE(1,*) 'finish       	                               '    
      WRITE(1,*) '/prep7       	                               '
	CLOSE(1) 

      CLOSE(11)    
      
      RETURN
      END
ccccccccccccccccccccccccccccccccccccccccccccccccccccccccccccccccccccccccccccccc
