# Supplementary material for: Seismic performance of base-isolated structures for swimming pool reactors under different foundation conditions
Source: PLoS One. 2024 Oct 18;19(10):e0311216. doi: 10.1371/journal.pone.0311216 (PMC11488743; doi:10.1371/journal.pone.0311216)
Supplement: S1 File — (ZIP) [file pone.0311216.s001.zip › S1_File/Viscoelastic Boundary Element and Equivalent Loading Calculation Program.F]

*deck,UserElem     USERDISTRIB                                     jxw
c**************************************************************************
c**************************************************************************      
      subroutine UserElem(elId, matId, keyMtx, lumpm, nDim,nNodes,Nodes,
     &nIntPnts,nUsrDof, kEStress,keyAnsMat,keySym,nKeyOpt,KeyOpt,temper,
     &temperB,tRef,kTherm,nPress,Press,kPress,nReal,RealConst,nSaveVars,
     &saveVars, xRef, xCur, TotValDofs,IncValDofs,ItrValDofs,VelValDofs,
     &AccValDofs,  kfstps,nlgeom, nrkey,outkey, elPrint, iott,keyHisUpd,
     &ldstep,isubst,ieqitr, timval,  keyEleErr,keyEleCnv, eStiff, eMass,
     &eDamp, eSStiff,fExt, fInt, elVol, elMass, elCG, nRsltBsc, RsltBsc,
     &nRsltVar,RsltVar,nElEng,elEnergy)
c***********************************************************************
#include "impcom.inc"
      include "parameter.inc"
      INTEGER elId, matId, keyMtx(10), lumpm, nDim,nNodes,Nodes(nNodes),
     &        nIntPnts, nUsrDof,  kEStress,  keyAnsMat, keySym, nKeyOpt,
     &        KeyOpt(nKeyOpt), kTherm, nPress, kPress, nReal, nSaveVars,
     &        kfstps,nlgeom,nrkey,outkey,elPrint,iott,keyHisUpd, ldstep,
     &        isubst,ieqitr,keyEleErr,keyEleCnv,nRsltBsc,nRsltVar,nElEng
      REAL*8  temper(nNodes), temperB(nNodes),tRef,Press(nPress),timval,
     &        RealConst(nReal),  saveVars(nSaveVars), xRef(nDim,nNodes),
     &        xCur(nDim,nNodes),TotValDofs(nUsrDof),IncValDofs(nUsrDof),
     &        ItrValDofs(nUsrDof),VelValDofs(nUsrDof),RsltVar(nRsltVar),
     &        AccValDofs(nUsrDof), fExt(nUsrDof), fInt(nUsrDof),  elVol,
     &        eStiff(nUsrDof,nUsrDof),  eMass(nUsrDof,nUsrDof),  elMass,
     &        eDamp(nUsrDof,nUsrDof), eSStiff(nUsrDof,nUsrDof), elCG(3),
     &        RsltBsc(nRsltBsc),elEnergy(nElEng),eMasb(nUsrDof,nUsrDof)
c***********************************************************************
c     Declaration of variables for DSEM user element
      EXTERNAL vzero,vmove,vdot,matba,matsym,erhandler,getMatProp
      INTEGER  nUsrDof2,intPnt,nTens, Loc,ix,i,j,k,Fig,F_BDC,IE,NNG,IND,
     &         NDIR_VERT,NTMP,NWAVE1,NWAVE2,NWAVE3,NWAVE4,NWAVE5,NWAVE6,
     &         NDIR_H1,NDIR_H2,NT1,NT2,NSurf,NelId,IT,Fdim
      REAL*8   cMat(nDim*2,nDim*2), shIsoC(nNodes),prop(3),G,workDb,tem,
     &CS,CP,Avearea, VSKT, VSKN,VSCT,VSCN,vdot,dtem1,R(nUsrDof),CNX,CNY,
     &CNZ,AT,AN,xloc1,xloc2, yloc1,yloc2,zloc1,zloc2,dtem2,Delt,rou,X,Y,
     &Z,Waves(Nwaves,9),time_curr, DIST_INP, DIST_REF,CdX_F,CdX_S,CdY_F,
     &CdY_S,CdZ_F,CdZ_S,DiffVERT,D_I_FS,D_R_FS,T_Inp_P,T_I_S1,AmpAcc,
     &T_Inp_SV2, T_Ref_P, T_Ref_SV1, T_Ref_SV2,  D_I_P,V_I_P, PR,s1_inp,
     &s2_inp,s3_inp,t12_inp,t23_inp,t31_inp,s1_ref,s2_ref,s3_ref, B2,A2,
     &t12_ref,t23_ref,t31_ref,FP_V,FP_H1,FP_H2,FS1_V,FS1_H1,FS1_H2,ForX,
     &ForY,ForZ,FS2_V,FS2_H1, FS2_H2, VSCN1, VSCT1,V_R_S2,D_I_S1,V_I_S1,
     &D_I_S2,V_I_S2,D_R_P,V_R_P, D_R_S1, V_R_S1, D_R_S2, VSKN1(nUsrDof),
     &VSKT1(nUsrDof)
      CHARACTER*4  label(3)      
      LOGICAL  NdType      

	COMMON/VSpara1/Waves
	COMMON/VSpara2/xloc1,xloc2,yloc1,yloc2,zloc1,zloc2,CdX_F,
     &      CdX_S,CdY_F,CdY_S,CdZ_F,CdZ_S,Fdim
	COMMON/VSpara3/Delt,AT,AN      
      COMMON/PARA_WAVE/NNG,NDIR_VERT,IT,NelId,IE,Fig,F_BDC
 
      
c --- B E G I N   E X E C U T A B L E  C O D I N G
      OPEN(11,FILE='D:\vs_boundary\debug.op',POSITION='APPEND')
      IF(kfstps.EQ.1)  THEN
	  NelId = NelId+1
	ENDIF
      IF(kfstps.EQ.0.AND.IT.EQ.0) IE = ldstep-1
      IF(kfstps.EQ.0) IT=IT+1 
C--->>>>>>>>>>>>>>>>DEBUG>>>>>>>>>>>>>>>>>DEBUG>>>>>>>>>>>>>>>>>>>> 
c      if(elId.EQ.8200) then
c	    write(11,*) '****************²ÎÊýÊäÈëÑéÖ¤UserElem***************'
c	    write(11,*) 'ldstep=',ldstep
c	    write(11,*) 'isubst=',isubst
c	    write(11,*) 'ieqitr=',ieqitr          
c	    write(11,*) 'elId=',elId          
c	    write(11,*) 'elId=',elId          
c	    write(11,*) 'NelId=',NelId
c	    write(11,*) 'IT=',IT
c	    write(11,*) 'NNG=',NNG
c	    write(11,*) 'F_BDC=',F_BDC
c	    write(11,*) 'Fig=',Fig
c	    write(11,*) 'Delt=',Delt
c	    write(11,*) 'IE=',IE          
c	    write(11,*) 'AT=',AT
c	    write(11,*) 'AN=',AN
c	    write(11,*) 'NDIR_VERT=',NDIR_VERT
c	    write(11,*) 'NNG=',NNG          
c	    write(11,*) '****************²ÎÊýÊäÈëÑéÖ¤-µØÕð²¨***************'
c          DO I = 1, NNG
c	       write(11,101) (Waves(I,J), J= 1, 3*3)
c          ENDDO      
c101   format(9e20.5)          
c      endif 
C--->>>>>>>>>>>>>>>>DEBUG>>>>>>>>>>>>>>>>>DEBUG>>>>>>>>>>>>>>>>>>>> 
         
c---  initialization
      nTens = nDim*2; nUsrDof2 = nUsrDof*nUsrDof
      IF(keyMtx(1).EQ.1) CALL vzero (eStiff(1,1) , nUsrDof2)
      IF(keyMtx(2).EQ.1) CALL vzero (eMass (1,1) , nUsrDof2)
      IF(keyMtx(2).EQ.1) CALL vzero (eMasb (1,1) , nUsrDof2)
      IF(keyMtx(3).EQ.1) CALL vzero (eDamp (1,1) , nUsrDof2)
      IF(keyMtx(5).EQ.1) fExt = 0.0d0
      IF(keyMtx(6).EQ.1) fInt = 0.0d0

c --- create material constitutive matrix [D] for linear elastic material
      label(1) = 'ex  '; label(2) = 'prxy'; label(3) = 'dens'
      tem = vdot (shIsoC(1), temper(1), nNodes)
      CALL getMatProp(elId,matId,tem,3,label(1),prop(1))
      CALL Cal_D(cMat,prop,nTens,G)

	PR  = prop(2)
      rou = prop(3)

c --- calculate the wave velocity
	CS=SQRT(G/prop(3))
	CP=SQRT(2.0D0*(1.0D0-prop(2))/(1.0D0-2.0D0*prop(2)))*CS

C --- compute the Control area of each node
      CALL AreaElem(xCur,nDim,nNodes,Avearea)

C --- compute the normal of Control area 
      CALL AreaNor (xCur,nDim,nNodes,Loc,NSurf)

C --- compute the distance between node and wave source 
      IF(Fig.EQ.1) THEN   !È¡Íâ±ß½çÆ½Ãæµ½²¨Ô´µÄ¾àÀë
        IF(Loc.EQ.1) THEN 
	     dtem1=ABS(xloc1-xCur(1,1))
	     dtem2=ABS(xloc2-xCur(1,1))
           IF(dtem1.LT.dtem2) THEN
		   DO I=1,nUsrDof
                R(I)=ABS(CdX_F-xloc1)
             ENDDO
	     ELSE
		   DO I=1,nUsrDof
                R(I)=ABS(CdX_F-xloc2)
             ENDDO
	     ENDIF
        ELSEIF(Loc.EQ.2) THEN 
	     dtem1=ABS(yloc1-xCur(2,1))
	     dtem2=ABS(yloc2-xCur(2,1))
           IF(dtem1.LT.dtem2) THEN
             DO I=1,nUsrDof
                R(I)=ABS(CdY_F-yloc1)
             ENDDO
           ELSE
             DO I=1,nUsrDof
                R(I)=ABS(CdY_F-yloc2)
             ENDDO
           ENDIF
        ELSEIF(Loc.EQ.3) THEN 
 	     dtem1=ABS(zloc1-xCur(3,1))
	     dtem2=ABS(zloc2-xCur(3,1))
           IF(dtem1.LT.dtem2) THEN
             DO I=1,nUsrDof
                R(I)=ABS(CdZ_F-zloc1)
             ENDDO
           ELSE
             DO I=1,nUsrDof
                R(I)=ABS(CdZ_F-zloc2)
             ENDDO
           ENDIF
        ENDIF
      ELSE
C --- compute the distance between node and wave source
          
        DO I=1,nNodes   !È¡Íâ±ß½ç½Úµãµ½²¨Ô´µÄÊµ¼Ê¾àÀë   
	     CNX=xCur(1,I)
	     CNY=xCur(2,I)
	     CNZ=xCur(3,I)
           R(I*3-2)=SQRT((CNX-CdX_F)**2+(CNY-CdY_F)**2+(CNZ-CdZ_F)**2)
           R(I*3-1)=SQRT((CNX-CdX_F)**2+(CNY-CdY_F)**2+(CNZ-CdZ_F)**2)
           R(I*3  )=SQRT((CNX-CdX_F)**2+(CNY-CdY_F)**2+(CNZ-CdZ_F)**2) 
        ENDDO
	ENDIF

C --- compute stiffness and damping matrix 
      VSKT=AT*G*Avearea
      VSCT=prop(3)*CS*Avearea  !-beta*VSKT 
      VSKN=AN*G*Avearea
      VSCN=prop(3)*CP*Avearea  !-beta*VSKN 

      VSCN1 = prop(3)*CP*Avearea
      VSCT1 = prop(3)*CS*Avearea

	DO i=1,nUsrDof
         IF(keyMtx(1).EQ.1) THEN
            IF(F_BDC.EQ.1) THEN
	        eStiff(i,i)=VSKT/R(i)
             ELSE
	        eStiff(i,i)=0.0d0
		  ENDIF	
	   ENDIF	      
	   IF(keyMtx(3).EQ.1) eDamp (i,i)=VSCT
         
         IF(MOD(i-Loc,3).eq.0) THEN
	      IF (keyMtx(1).EQ.1) THEN
               IF(F_BDC.EQ.1) THEN
		       eStiff(i,i)=VSKN/R(i)
               ELSE
	           eStiff(i,i)=0.0d0
               ENDIF
	      ENDIF
		  IF (keyMtx(3).EQ.1) eDamp(i,i)=VSCN
		  
         ENDIF
         
         VSKT1(i)=VSKT/R(i)
         VSKN1(i)=VSKN/R(i)
         
	ENDDO
C****
      IF(keyMtx(5).EQ.1) THEN 
C --- compute external force vector  
        IF(NDIR_VERT.EQ.1) THEN
           NDIR_H1=2
           NDIR_H2=3
        ENDIF
        IF(NDIR_VERT.EQ.2) THEN
           NDIR_H1=3
           NDIR_H2=1
        ENDIF
        IF(NDIR_VERT.EQ.3) THEN
           NDIR_H1=1
           NDIR_H2=2
        ENDIF
        
        time_curr = IE * Delt
  
        IF(NDIR_VERT.EQ.1) THEN
           D_I_FS = CdX_F - CdX_S
        ENDIF
        IF(NDIR_VERT.EQ.2) THEN
           D_I_FS = CdY_F - CdY_S
        ENDIF
        IF(NDIR_VERT.EQ.3) THEN
           D_I_FS = CdZ_F - CdZ_S
        ENDIF
        D_R_FS   = D_I_FS
  
c ---- FOR EVERY TIME INCREMENT SOLUTION, THE EQUIVALENT FORCES VECTOR SHOULD BE SET TO BE ZERO!!!
        DO I=1,nUsrDof 
           fExt(I)= 0.0D0
        ENDDO
  
        DO IND = 1, nNodes
           X   = xCur(1,IND)
           Y   = xCur(2,IND)
           Z   = xCur(3,IND)
  
           IF(NDIR_VERT.EQ.1) THEN  
c ----      DIST_INP- The distance for the input wave
              DIST_INP=X-CdX_S
c ----      DIST_REF- The distance for the reflective wave
              DIST_REF=2*(CdX_F-X)+X-CdX_S 
           ELSEIF(NDIR_VERT.EQ.2) THEN 
              DIST_INP=Y-CdY_S
              DIST_REF=2*(CdY_F-Y)+Y-CdY_S
           ELSEIF(NDIR_VERT.EQ.3) THEN  
              DIST_INP=Z-CdZ_S
              DIST_REF=2*(CdZ_F-Z)+Z-CdZ_S
           ENDIF
  
c ---- FOR THE BOUDNARY NODE ABOVE THE FREE SURFACE, WE ASSUME THAT THE DISPLACEMENT AND VELOCITY FOR THESE NODES ARE TAKEN AS THE THOSE OF NODES ON THE FREE SURFACE, 
c ---- BUT THE FORCES RESULTED FROM THE STRESSES OF FREE FIELDS ARE TAKEN AS ZERO. ONLY THE FORCES RESULTED FROM THE SPRING AND DAMPER ARE TAKEN INTO CONSIDERATION.
           IF(NDIR_VERT.EQ.1) THEN
              DiffVERT=X-CdX_F
           ENDIF
  
           IF(NDIR_VERT.EQ.2) THEN
              DiffVERT=Y-CdY_F
           ENDIF
  
           IF(NDIR_VERT.EQ.3) THEN
              DiffVERT=Z-CdZ_F
           ENDIF
  
           IF(DiffVERT.GT.1E-3) THEN
              DIST_INP=D_I_FS
              DIST_REF=D_R_FS
           ENDIF
  
           T_Inp_P   = TIME_CURR-DIST_INP/Cp
           T_I_S1    = TIME_CURR-DIST_INP/Cs
           T_Inp_SV2 = TIME_CURR-DIST_INP/Cs
           T_Ref_P   = TIME_CURR-DIST_REF/Cp
           T_Ref_SV1 = TIME_CURR-DIST_REF/Cs
           T_Ref_SV2 = TIME_CURR-DIST_REF/Cs
  
           IF(T_Inp_P.GT.0)  THEN         !!
              NTMP=NINT(T_Inp_P/Delt)
              IF(T_Inp_P.LE.NTMP*Delt) THEN
c ----      Because the first value corresponds to the time 0.0, the i-th value in array dispwave corresponds to the value at time (i-1)*dt_wave
                 NWAVE1=NTMP
              ELSE
                 NWAVE1=NTMP+1
              ENDIF
              NT1=NDIR_VERT*3
              NT2=NDIR_VERT*3-1
              D_I_P = Waves(NWAVE1,NT1)+(Waves(NWAVE1+1,NT1)
     &		     -Waves(NWAVE1,NT1))/Delt*(T_Inp_P-(NWAVE1-1)*Delt)
              V_I_P = Waves(NWAVE1,NT2)+(Waves(NWAVE1+1,NT2)
     &		      -Waves(NWAVE1,NT2))/Delt*(T_Inp_P-(NWAVE1-1)*Delt)
           ELSE
              D_I_P = 0.0d0
              V_I_P  = 0.0d0
           ENDIF
    
           IF(T_I_S1.GT.0) THEN    
              NTMP=NINT(T_I_S1/Delt)
              IF(T_I_S1.LE.NTMP*Delt) THEN
                 NWAVE2=NTMP
              ELSE
                 NWAVE2=NTMP+1
              ENDIF
  	        NT1=NDIR_H1*3
              NT2=NDIR_H1*3-1
              D_I_S1= Waves(NWAVE2,NT1)+(Waves(NWAVE2+1,NT1)
     &             - Waves(NWAVE2,NT1))/Delt*(T_I_S1-(NWAVE2-1)*Delt)
              V_I_S1 = Waves(NWAVE2,NT2)+(Waves(NWAVE2+1,NT2)
     &              -Waves(NWAVE2,NT2))/Delt*(T_I_S1-(NWAVE2-1)*Delt)
           ELSE
              D_I_S1=0.0d0
              V_I_S1=0.0d0
           ENDIF
  
           IF(T_Inp_SV2.GT.0) THEN
              NTMP=NINT(T_Inp_SV2/Delt)
              IF(T_Inp_SV2.LE.NTMP*Delt) THEN
                 NWAVE3=NTMP
              ELSE
                 NWAVE3=NTMP+1
              ENDIF
  	        NT1=NDIR_H2*3
              NT2=NDIR_H2*3-1
  
              D_I_S2 = Waves(NWAVE3,NT1)+(Waves(NWAVE3+1,NT1)
     &              -Waves(NWAVE3,NT1))/Delt*(T_Inp_SV2-(NWAVE3-1)*Delt)
              V_I_S2  = Waves(NWAVE3,NT2)+(Waves(NWAVE3+1,NT2)
     &              -Waves(NWAVE3,NT2))/Delt*(T_Inp_SV2-(NWAVE3-1)*Delt)
           ELSE
              D_I_S2=0.0d0
              V_I_S2=0.0d0
           ENDIF
  
           IF(T_REF_P.GT.0) THEN
              NTMP=NINT(T_REF_P/Delt)
              IF(T_REF_P.LE.NTMP*Delt) THEN
                 NWAVE4 = NTMP
              ELSE
                 NWAVE4 = NTMP+1
              ENDIF
  		    NT1=NDIR_VERT*3
              NT2=NDIR_VERT*3-1
              D_R_P = Waves(NWAVE4,NT1)+(Waves(NWAVE4+1,NT1)
     &                -Waves(NWAVE4,NT1))/Delt*(T_Ref_P-(NWAVE4-1)*Delt)
              V_R_P  = Waves(NWAVE4,NT2)+(Waves(NWAVE4+1,NT2)
     &                -Waves(NWAVE4,NT2))/Delt*(T_Ref_P-(NWAVE4-1)*Delt)
           ELSE
              D_R_P=0.0d0
              V_R_P=0.0d0
           ENDIF
    
           IF(T_Ref_SV1.GT.0) THEN
              NTMP=NINT(T_Ref_SV1/Delt)
              IF(T_Ref_SV1.LE.NTMP*Delt) THEN
                 NWAVE5=NTMP
              ELSE
                 NWAVE5=NTMP+1
              ENDIF
  		    NT1=NDIR_H1*3
              NT2=NDIR_H1*3-1
              D_R_S1 = Waves(NWAVE5,NT1)+(Waves(NWAVE5+1,NT1)
     &              -Waves(NWAVE5,NT1))/Delt*(T_Ref_SV1-(NWAVE5-1)*Delt)
              V_R_S1  = Waves(NWAVE5,NT2)+ (Waves(NWAVE5+1,NT2)
     &              -Waves(NWAVE5,NT2))/Delt*(T_Ref_SV1-(NWAVE5-1)*Delt)
           ELSE
              D_R_S1=0.0d0
              V_R_S1=0.0d0
           ENDIF
    
           IF(T_Ref_SV2.GT.0) THEN
              NTMP=NINT(T_Ref_SV2/Delt)
              IF(T_Ref_SV2.LE.NTMP*Delt) THEN
                 NWAVE6=NTMP
              ELSE
                 NWAVE6=NTMP+1
              ENDIF
  		    NT1=NDIR_H2*3
              NT2=NDIR_H2*3-1
              D_R_S2 = Waves(NWAVE6,NT1)+(Waves(NWAVE6+1,NT1)
     &         -Waves(NWAVE6,NT1))/Delt*(T_Ref_SV2-(NWAVE6-1)*Delt)
              V_R_S2  = Waves(NWAVE6,NT2)+(Waves(NWAVE6+1,NT2)
     &         -Waves(NWAVE6,NT2))/Delt*(T_Ref_SV2-(NWAVE6-1)*Delt)
           ELSE
              D_R_S2=0.0d0
              V_R_S2=0.0d0
           ENDIF
c ---- the stress due to the P, SV wave
c ---- P-wave
c ---- a2 is the reflect P wave coefficient for P wave incident
           A2      = -1.0d0
           s1_inp  =-rou*cp*(PR+(1-2*PR))/(1-PR)*V_I_P
           s2_inp  =-rou*cp*PR/(1-PR)*V_I_P
           s3_inp  =-rou*cp*PR/(1-PR)*V_I_P
           t12_inp = 0.0d0
           t23_inp = 0.0d0
           t31_inp = 0.0d0
           s1_ref  =-a2*rou*cp*(PR+(1-2*PR))/(1-PR)*V_R_P
           s2_ref  =-a2*rou*cp*PR/(1-PR)*V_R_P
           s3_ref  =-a2*rou*cp*PR/(1-PR)*V_R_P
           t12_ref = 0.0d0
           t23_ref = 0.0d0
           t31_ref = 0.0d0
       
           FP_V  = (s1_inp+s1_ref)* Avearea
           FP_H1 = (s2_inp+s2_ref)* Avearea
           FP_H2 = (s3_inp+s3_ref)* Avearea
  
c ---- only for vertical incident
c ---- S-wave1
           B2      = -1.0d0
           s1_inp  = 0.0d0
           s2_inp  = 0.0d0
           s3_inp  = 0.0d0
           t12_inp = -rou*cs*V_I_S1
           t23_inp = 0.0d0
           t31_inp = 0.0d0
           s1_ref  = 0.0d0
           s2_ref  = 0.0d0
           s3_ref  = 0.0d0
           t12_ref = -b2*rou*cs*V_R_S1
           t23_ref = 0.0d0
           t31_ref = 0.0d0
  
           FS1_V  = (t12_inp+t12_ref)* Avearea
           FS1_H1 = (t12_inp+t12_ref)* Avearea
           FS1_H2 = 0.0d0
  
c ---- S-wave2
c ---- B2=-1
           s1_inp  = 0.0d0
           s2_inp  = 0.0d0
           s3_inp  = 0.0d0
           t12_inp = 0.0d0
           t23_inp = 0.0d0
           t31_inp =-rou*cs*V_I_S2
           s1_ref  = 0.0d0
           s2_ref  = 0.0d0
           s3_ref  = 0.0d0
           t12_ref = 0.0d0
           t23_ref = 0.0d0
           t31_ref =-b2*rou*cs*V_R_S2
           
           
           FS2_V  = (t31_inp+t31_ref)* Avearea
           FS2_H1 = 0.0d0
           FS2_H2 = (t31_inp+t31_ref)* Avearea
  
           IF(DiffVERT.GT.1E-3)  THEN
              FP_V    = 0.0d0
              FP_H1   = 0.0d0
              FP_H2   = 0.0d0
              FS1_V  = 0.0d0
              FS1_H1 = 0.0d0
              FS1_H2 = 0.0d0
              FS2_V  = 0.0d0
              FS2_H1 = 0.0d0
              FS2_H2 = 0.0d0
           ENDIF
  
        !!!!!!!!!!!!!!!!!!!!!!!!!!!!!!!!!!!!!!!!!!!!!!!!NOTE !!!!!!!!!!!!!!!!!!!!!!!!!!!!!!!!!!!!!!!!!!!!!!!!!!!!
         
        !!!!!!!!!!!!!!!!!!!!!!!!!!!NOTE: FOR NODES ON MORE THAN ONE SURFACES, THE FORCE SHOULD BE SUPERPOSED!!!!!!!!!!!!!!!!!
           ForX=0.0d0
           ForY=0.0d0
           ForZ=0.0d0
         
           IF(NDIR_VERT.EQ.1) THEN  !!!!!!!£¨XÖáÏòÉÏ£©
              IF(NSurf.EQ.1) THEN
                 ForX = FP_V+VSKN1(IND*3)*(D_R_P+D_I_P)
     &    		    + VSCN1*(V_R_P+V_I_P)
                ForY = FS1_V+VSKT1(IND*3)*(D_R_S1+D_I_S1)
     &                + VSCT1*(V_R_S1+V_I_S1)
                ForZ = FS2_V+VSKT1(IND*3)*(D_R_S2+D_I_S2)
     &                + VSCT1*(V_R_S2+V_I_S2)
              ENDIF  
              
              IF(NSurf.EQ.2) THEN
                ForX = -FP_V+VSKN1(IND*3)*(D_R_P+D_I_P)
     &                + VSCN1*(V_R_P+V_I_P)
               ForY = -FS1_V+VSKT1(IND*3)*(D_R_S1+D_I_S1)
     &                + VSCT1*(V_R_S1+V_I_S1)
               ForZ = -FS2_V+VSKT1(IND*3)*(D_R_S2+D_I_S2)
     &                + VSCT1*(V_R_S2+V_I_S2)
              ENDIF  
              
              IF(NSurf.EQ.3) THEN
                 ForY = FP_H1+VSKN1(IND*3)*(D_R_S1+D_I_S1)
     &                + VSCN1*(V_R_S1+V_I_S1)
                 ForZ = VSKT1(IND*3)*(D_R_S2+D_I_S2)
     &                + VSCT1*(V_R_S2+V_I_S2)
                 ForX = FS1_H1+VSKT1(IND*3)*(D_R_P+D_I_P)
     &                + VSCT1*(V_R_P+V_I_P)
              ENDIF  
              
              IF(NSurf.EQ.4) THEN
                ForY = -FP_H1+VSKN1(IND*3)*(D_R_S1+D_I_S1)
     &                + VSCN1*(V_R_S1+V_I_S1)
                 ForZ = VSKT1(IND*3)*(D_R_S2+D_I_S2)
     &                + VSCT1*(V_R_S2+V_I_S2)
                 ForX = -FS1_H1+VSKT1(IND*3)*(D_R_P+D_I_P)
     &                + VSCT1*(V_R_P+V_I_P)
              ENDIF  
              
              IF(NSurf.EQ.5) THEN
                 ForZ = FP_H2+VSKN1(IND*3)*(D_R_S2+D_I_S2)
     &                + VSCN1*(V_R_S2+V_I_S2)
                 ForX = FS2_H2+VSKT1(IND*3)*(D_R_P+D_I_P)
     &                + VSCT1*(V_R_P+V_I_P)
                 ForY = VSKT1(IND*3)*(D_R_S1+D_I_S1)
     &                + VSCT1*(V_R_S1+V_I_S1)
              ENDIF  
              
              IF(NSurf.EQ.6) THEN
                ForZ = -FP_H2+VSKT1(IND*3)*(D_R_S2+D_I_S2)
     &                + VSCT1*(V_R_S2+V_I_S2)
                 ForX = -FS2_H2+VSKT1(IND*3)*(D_R_P+D_I_P)
     &                + VSCT1*(V_R_P+V_I_P)
                 ForY = VSKT1(IND*3)*(D_R_S1+D_I_S1)
     &                + VSCT1*(V_R_S1+V_I_S1)
              ENDIF  
           ENDIF       ! END IF   NDIR_VERT .EQ. 1
  
                IF(NDIR_VERT.EQ.2) THEN   !!!!!!!!!£¨YÖáÏòÉÏ£©!!!!!!!!!!!!!!!!!!!!!!!!!!!
			     IF(NSurf.EQ.3) THEN
                      ForY = FP_V+VSKN1(IND*3)*(D_R_P+D_I_P)
     &                       + VSCN1*(V_R_P+V_I_P)
                      ForZ = FS1_V+VSKT1(IND*3)*(D_R_S1+D_I_S1)
     &                       + VSCT1*(V_R_S1+V_I_S1)
                      ForX = FS2_V+VSKT1(IND*3)*(D_R_S2+D_I_S2)
     &                       + VSCT1*(V_R_S2+V_I_S2)
                   ENDIF
                   
                   IF(NSurf.EQ.4) THEN
                      ForY=-FP_V+VSKN1(IND*3)*(D_R_P+D_I_P)
     &                      + VSCN1*(V_R_P+V_I_P)
                      ForZ=-FS1_V+VSKT1(IND*3)*(D_R_S1+D_I_S1)
     &                      + VSCT1*(V_R_S1+V_I_S1)
                      ForX=-FS2_V+VSKT1(IND*3)*(D_R_S2+D_I_S2)
     &                      + VSCT1*(V_R_S2+V_I_S2)
                   ENDIF
                   
                   IF(NSurf.EQ.5) THEN
                      ForX = VSKT1(IND*3)*(D_R_S2+D_I_S2)
     &                       + VSCT1*(V_R_S2+V_I_S2)
                      ForY = FS1_H1+VSKT1(IND*3)*(D_R_P+D_I_P)
     &                       + VSCT1*(V_R_P+V_I_P)
                      ForZ = FP_H1+VSKN1(IND*3)*(D_R_S1+D_I_S1)
     &                       + VSCN1*(V_R_S1+V_I_S1)
                   ENDIF
                   
                   IF(NSurf.EQ.6) THEN
                      ForX = VSKT1(IND*3)*(D_R_S2+D_I_S2)
     &                       + VSCT1*(V_R_S2+V_I_S2)
                      ForY =-FS1_H1+VSKT1(IND*3)*(D_R_P+D_I_P)
     &                       + VSCT1*(V_R_P+V_I_P)
                      ForZ =-FP_H1+VSKN1(IND*3)*(D_R_S1+D_I_S1)
     &                       + VSCN1*(V_R_S1+V_I_S1)
                   ENDIF  
                   
                   IF(NSurf.EQ.1) THEN
                      ForZ = VSKT1(IND*3)*(D_R_S1+D_I_S1)
     &                       + VSCT1*(V_R_S1+V_I_S1)
                      ForX = FP_H2+VSKN1(IND*3)*(D_R_S2+D_I_S2)
     &                       + VSCN1*(V_R_S2+V_I_S2)
                      ForY = FS2_H2+VSKT1(IND*3)*(D_R_P+D_I_P)
     &                       + VSCT1*(V_R_P+V_I_P)
                   ENDIF  
                   
                   IF(NSurf.EQ.2) THEN
                      ForZ = VSKT1(IND*3)*(D_R_S1+D_I_S1)
     &                       + VSCT1*(V_R_S1+V_I_S1)
                      ForX =-FP_H2+VSKN1(IND*3)*(D_R_S2+D_I_S2)
     &                       + VSCN1*(V_R_S2+V_I_S2)
                      ForY =-FS2_H2+VSKT1(IND*3)*(D_R_P+D_I_P)
     &                       + VSCT1*(V_R_P+V_I_P)
                   ENDIF  
                ENDIF        ! END IF   NDIR_VERT .EQ. 2
        
cccccc  ccccccccccccccccccccccccccccccccccccccccccccccccccccccccccccccccccccccccccc
        
                IF(NDIR_VERT.EQ.3) THEN   !!!!!!!£¨zÖáÏòÉÏ£©
                   IF(NSurf.EQ.5) THEN
                      ForZ = FP_V+VSKN1(IND*3)*(D_R_P+D_I_P)
     &                       + VSCN1*(V_R_P+V_I_P)
                      ForX = FS1_V+VSKT1(IND*3)*(D_R_S1+D_I_S1)
     &                       + VSCT1*(V_R_S1+V_I_S1)
                      ForY = FS2_V+VSKT1(IND*3)*(D_R_S2+D_I_S2)
     &                       + VSCT1*(V_R_S2+V_I_S2)
                   ENDIF  
                   
                   IF(NSurf.EQ.6) THEN
                      ForZ =-FP_V+VSKN1(IND*3)*(D_R_P+D_I_P)
     &                       + VSCN1*(V_R_P+V_I_P)
                      ForX =-FS1_V+VSKT1(IND*3)*(D_R_S1+D_I_S1)
     &                       + VSCT1*(V_R_S1+V_I_S1)
                      ForY =-FS2_V+VSKT1(IND*3)*(D_R_S2+D_I_S2)
     &                       + VSCT1*(V_R_S2+V_I_S2)
                   ENDIF  
                   
                   IF(NSurf.EQ.1) THEN
                      ForX = FP_H1+VSKN1(IND*3)*(D_R_S1+D_I_S1)
     &                       + VSCN1*(V_R_S1+V_I_S1)
                      ForY = VSKT1(IND*3)*(D_R_S2+D_I_S2)
     &                       + VSCT1*(V_R_S2+V_I_S2)
                      ForZ = FS1_H1+VSKT1(IND*3)*(D_R_P+D_I_P)
     &                       + VSCT1*(V_R_P+V_I_P)
                   ENDIF  
                   
                   IF(NSurf.EQ.2) THEN
                      ForX =-FP_H1+VSKN1(IND*3)*(D_R_S1+D_I_S1)
     &                       + VSCN1*(V_R_S1+V_I_S1)
                      ForY = VSKT1(IND*3)*(D_R_S2+D_I_S2)
     &                       + VSCT1*(V_R_S2+V_I_S2)
                      ForZ =-FS1_H1+VSKT1(IND*3)*(D_R_P+D_I_P) 
     &                       + VSCT1*(V_R_P+V_I_P)
                   ENDIF  
                
                   IF(NSurf.EQ.3) THEN
                      ForY = FP_H2+VSKN1(IND*3)*(D_R_S2+D_I_S2)
     &                       + VSCN1*(V_R_S2+V_I_S2)
                      ForZ = FS2_H2+VSKT1(IND*3)*(D_R_P+D_I_P)
     &                       + VSCT1*(V_R_P+V_I_P)
                      ForX = VSKT1(IND*3)*(D_R_S1+D_I_S1)
     &                       + VSCT1*(V_R_S1+V_I_S1)
                   ENDIF  
                   
                   IF(NSurf.EQ.4) THEN
                      ForY =-FP_H2+VSKN1(IND*3)*(D_R_S2+D_I_S2)
     &                       + VSCN1*(V_R_S2+V_I_S2)
                      ForZ =-FS2_H2+VSKT1(IND*3)*(D_R_P+D_I_P)
     &                       + VSCT1*(V_R_P+V_I_P)
                      ForX = VSKT1(IND*3)*(D_R_S1+D_I_S1)
     &                       + VSCT1*(V_R_S1+V_I_S1)
                   ENDIF  
                ENDIF        ! END IF NDIR_VERT .EQ. 3
               
                
                
                fExt(IND*ndim-2)= ForX
                fExt(IND*ndim-1)= ForY
                fExt(IND*ndim  )= ForZ
        
        
               ENDDO   !!! DO IND = 1, nNodes
            ELSE               !!!!IF(wave_s.EQ.1) 

          IF(timval.LT.Delt/5.AND.IT.EQ.1) THEN
             fExt(IND*ndim-2)= 1.0E-10
             fExt(IND*ndim-1)= 1.0E-10
             fExt(IND*ndim  )= 1.0E-10
	    ELSE
             fExt(IND*ndim-2)= ForX
             fExt(IND*ndim-1)= ForY
             fExt(IND*ndim  )= ForZ
          ENDIF
          
      ENDIF  
    
c      if(elId.EQ.8120) then
c	    write(11,*) '****************²ÎÊýÊäÈëÑéÖ¤***************'
c	    write(11,*) 'fExt=',fExt
c	    write(11,*) 'timval=',timval
c	    write(11,*) 'Delt=',Delt
c	    write(11,*) 'IT=',IT
c     endif     
      
	IF(IT.EQ.NelId)  IT=0

      CLOSE(11)
      RETURN
      END

CCCCCCCCCCCCCCCCCCCCCCCCCCCCCCCCCCCCCCCCCCCCCCCCCCCCCCCCCCCCCCCCCCCCCCCC
C***********************************************************************
C***********************************************************************
C     *1 SUBROUNTINE                                                   *
C                                                                      *
C                          ½¨Á¢µ¯ÐÔ¾ØÕó[D]                             *
C                                                                      *
C                                                                      *
C***********************************************************************
      SUBROUTINE Cal_D(D,prop,nTens,G)
      EXTERNAL vzero
      REAL*8   E,U,G,D(nTens,nTens),con1,con2,prop(3)
C---  **********
      E = prop(1); U = prop(2); G = 0.5D0*E/(1.0D0+U)
      con1 = (1.0D0-U)*E/((1.0D0+U)*(1.0D0-2.0D0*U))
      con2 = U*E/((1.0D0+U)*(1.0D0-2.0D0*U))
      CALL vzero(D(1,1),nTens*nTens)
	DO i=1,3
         D(i,i) = con1; D(i+3,i+3) = G
      ENDDO
      D(1,2)=con2; D(1,3)=con2; D(2,3)=con2
      D(2,1)=con2; D(3,1)=con2; D(3,2)=con2
      RETURN
	END

C***********************************************************************
C***********************************************************************
C     *2 SUBROUNTINE                                                   *
C                                                                      *
C                          ¼ÆËãµ¥ÔªÃæµÄÃæ»ý                            *
C                                                                      *
C                                                                      *
C***********************************************************************
      SUBROUTINE AreaElem(xCur,nDim,nNodes,Avearea)
      EXTERNAL vzero
      REAL*8   xCur(nDim,nNodes),Avearea,Tem(5),pp1,pp2,Area1,Area2
	INTEGER  nDim,nNodes,i,j
C---  **********
      CALL vzero(TEM(1),5)
	DO i=2,nNodes
	   DO j=1,nDim
	      TEM(i-1)=TEM(i-1)+(xCur(j,i)-xCur(j,i-1))**2
         ENDDO
	ENDDO
      DO j=1,nDim
         TEM(4)=TEM(4)+(xCur(j,4)-xCur(j,1))**2
         TEM(5)=TEM(5)+(xCur(j,3)-xCur(j,1))**2
	ENDDO
	DO i=1,5
	   TEM(i)=SQRT(TEM(i))
      ENDDO
      pp1=(TEM(1)+TEM(2)+TEM(5))/2.0D0
      pp2=(TEM(3)+TEM(4)+TEM(5))/2.0D0
      Area1=SQRT(pp1*(pp1-TEM(1))*(pp1-TEM(2))*(pp1-TEM(5)))
      Area2=SQRT(pp2*(pp2-TEM(3))*(pp2-TEM(4))*(pp2-TEM(5)))
      Avearea=(Area1+Area2)/4.0D0
      RETURN
	END

C***********************************************************************
C***********************************************************************
C     *3 SUBROUNTINE                                                   *
C                                                                      *
C                          ¼ÆËãµ¥ÔªÃæµÄ·¨Ïò                            *
C                                                                      *
C***********************************************************************
      SUBROUTINE AreaNor (xCur,nDim,nNodes,Loc,NSurf)
      REAL*8  TEM(3,2),xCur(nDim,nNodes),X1,X2,Y1,Y2,Z1,Z2,NX,NY,NZ,NR
      REAL*8  Sx,Sy,Sz
      INTEGER nDim,nNodes,Loc,NSurf
C---  **********
      X1=xCur(1,2)-xCur(1,1); Y1=xCur(2,2)-xCur(2,1)
      Z1=xCur(3,2)-xCur(3,1); X2=xCur(1,4)-xCur(1,1)
      Y2=xCur(2,4)-xCur(2,1); Z2=xCur(3,4)-xCur(3,1)
      NX=Y1*Z2-Y2*Z1; NY=X2*Z1-X1*Z2; NZ=X1*Y2-X2*Y1
      NR=SQRT(NX*NX+NY*NY+NZ*NZ)
      Sx=ABS(NX/NR); Sy=ABS(NY/NR); Sz=ABS(NZ/NR)
	IF(Sx.GT.Sy.AND.Sx.GT.Sz) Loc=1
	IF(Sy.GT.Sx.AND.Sy.GT.Sz) Loc=2
	IF(Sz.GT.Sy.AND.Sz.GT.Sx) Loc=3

      Sx=NX/NR; Sy=NY/NR; Sz=NZ/NR

	IF(abs(Sx-1.0).le.1e-5)  NSurf = 1 
	IF(abs(Sx+1.0).le.1e-5)  NSurf = 2 
	IF(abs(Sy-1.0).le.1e-5)  NSurf = 3 
	IF(abs(Sy+1.0).le.1e-5)  NSurf = 4 
	IF(abs(Sz-1.0).le.1e-5)  NSurf = 5 
	IF(abs(Sz+1.0).le.1e-5)  NSurf = 6

      RETURN
      END
CCCCCCCCCCCCCCCCCCCCCCCCCCCCCCCCCCCCCCCCCCCCCCCCCCCCCCCCCCCCCCCCCCCC
CCCCCCCCCCCCCCCCCCCCCCCCCCCCCCCCCCCCCCCCCCCCCCCCCCCCCCCCCCCCCCCCCCCC
